# Supplementary material for: Comparing Patient Perspectives on Diabetes Management to the Deficit-Based Literature in an Ethnic Minority Population: A Mixed-Methods Study
Source: Int J Environ Res Public Health. 2022 Nov 10;19(22):14769. doi: 10.3390/ijerph192214769 (PMC9691122; doi:10.3390/ijerph192214769)
Supplement: Supplementary file 1 [file ijerph-19-14769-s001.zip]

Archive with 3 entries (3 files):
- Additional file S1-FG guides.pdf
- Additional file S2-methods appendix-r.pdf
- Additional File S3-Suppl tables-r2-2.pdf
